# Supplementary material for: Non-dinosaurian dinosauromorphs from the Chinle Formation (Upper Triassic) of the Eagle Basin, northern Colorado: Dromomeron romeri (Lagerpetidae) and a new taxon, Kwanasaurus williamparkeri (Silesauridae)
Source: PeerJ. 2019 Sep 3;7:e7551. doi: 10.7717/peerj.7551 (PMC6730537; doi:10.7717/peerj.7551)
Supplement: Supplemental Information 3 [file peerj-07-7551-s003.xlsx]

## Sheet: Sheet1
SPECIMEN NUMBER/ MEASUREMENTS	Position 1	Position 2	Position 3	Position 4	Position 5	Position 6	Position 7	Position 8	Position 9	Position 10	Position 11	Position 12	Position 13
MAXILLAE
DMNH EPV.65879 (Fig. 8A-H)
Mesial-distal width (mm)	4.9	5.7	X	6.1	X	X	X	X	X	X	X
Labial-lingual width (mm)	3	3.9	X	X	X	X	X	X	X	X	X
Crown height (mm)	4.2	4.9	X	X	X	X	X	X	X	X	X
Anterior denticle count	?	4-5?	X	>4(rpl)	X	X	X	X	X	X	X
Posterior denticle count	4+	4?	X	>3(rpl)	X	X	X	X	X	X	X
DMNH EPV.63650 (Fig. 8I-P)
Mesial-distal width (mm)	X	X	3.5	X	X	3.1	X	3.4	X
Labial-lingual width (mm)	X	X	1.5	X	X	1.4	X	1.5	X
Crown height (mm)	X	X	2.6	X	X	2.2	X	2.8	X
Anterior denticle count	X	X	3?	X	X	?	X	3?	X
Posterior denticle count	X	X	?	X	X	3	X	3?	X
DMNH EPV.125921 (Fig. 9A-H)
Mesial-distal width (mm)	X	1.5	X	1.6
Labial-lingual width (mm)	X	2.7	X	2.4
Crown height (mm)	X	2.3	X	2.3
Anterior denticle count	X	>3	X	4?
Posterior denticle count	X	5?	X	?
DMNH EPV.125923 (Fig. 9I-P)
Mesial-distal width (mm)	X	3.1	3.2	?	2.2	X	X	X	X	X
Labial-lingual width (mm)	X	2.4	1.8	>1.5	2.1	X	X	X	X	X
Crown height (mm)	X	2.1	2.6	>1.7	1.6	X	X	X	X	X
Anterior denticle count	X	?	?	?	?	X	X	X	X	X
Posterior denticle count	X	?	?	?	?	X	X	X	X	X
DENTARIES
DMNH EPV.63136 (Fig. 11)
Mesial-distal width (mm)	2.2	X	3.2	3.3	X	3.8	X	X	3.8	X	3.6	X	2.1
Labial-lingual width (mm)	X	X	1.7	1.8	X	2	X	X	1.8	X	1.2	X	1.1
Crown height (mm)	X	X	3	3.6	X	>4.5	X	X	3.8	X	3.8	X	?
Anterior denticle count	?	X	>4.0	4	X	?	X	X	>5	X	>7	X	>3
Posterior denticle count	>2	X	>5.0	4	X	?	X	X	>5	X	10	X	>4
DMNH EPV.63135 (Fig. 12A-D)
Mesial-distal width (mm)	X	2.6	X	3.1	X	?	?	?	X	?	X	X	X
Labial-lingual width (mm)	X	1.4	X	1.6	X	?	1.8	?	X	1.2	X	X	X
Crown height (mm)	X	2.4	X	3.6	X	?	?	?	X	?	X	X	X
Anterior denticle count	X	4?	X	5	X	?	>4	?	X	?	X	X	X
Posterior denticle count	X	4?	X	5?	X	>6(rpl)	>4	>6(repl)	X	?	X	X	X
DMNH EPV.63660 (Fig 12J-L)
Mesial-distal width (mm)	1.8	X	2.5
Labial-lingual width (mm)	1	X	1.4
Crown height (mm)	1	X	2.4
Anterior denticle count	?	X	2
Posterior denticle count	?	X	5
