# Supplementary material for: Non-dinosaurian dinosauromorphs from the Chinle Formation (Upper Triassic) of the Eagle Basin, northern Colorado: Dromomeron romeri (Lagerpetidae) and a new taxon, Kwanasaurus williamparkeri (Silesauridae)
Source: PeerJ. 2019 Sep 3;7:e7551. doi: 10.7717/peerj.7551 (PMC6730537; doi:10.7717/peerj.7551)
Supplement: Supplemental Information 5 [file peerj-07-7551-s005.nex]

#NEXUS
[written Thu Jun 20 06:20:28 MDT 2019 by Mesquite  version 3.51 (build 898) at Jeffreys-MacBook-Pro.local/fe80:0:0:0:b42a:6cff:fef1:2c7c%7]

BEGIN TAXA;
	TITLE Taxa;
	DIMENSIONS NTAX=39;
	TAXLABELS
		Erythrosuchus_africanus Euparkeria_capensis Revueltosaurus_callenderi Aetosaurus_ferratus Arizonasaurus_babbitti Effigia_okeeffeae Batrachotomus_kuperferzellensis Postosuchus_kirkpatricki Dromicosuchus_grallator Eudimorphodon_ranzii Dimorphodon_macronyx Lagerpeton_chanarensis Dromomeron_gregorii Dromomeron_romeri Marasuchus_lilloensis 'Lewisuchus/Pseudolagosuchus' Asilisaurus_kongwe Lutungutali_sitwensis Eucoelophysis_baldwini Sacisaurus_agudoensis Silesaurus_opolensis Pisanosaurus_mertii Heterodontosaurus_tucki Lesothosaurus_dianosticus Herrerasaurus_ischigualastensis Eoraptor_lunensis Saturnalia_tupiniquim Plateosaurus_engelhardti Efraasia_minor Tawa_hallae Coelophysis_bauri Dilophosaurus_wetherelli Allosaurus_fragilis Velociraptor_mongoliensis Kwanasaurus_williamparkeri Technosaurus_smalli Soumyasaurus_aenigmaticus Diodorus_scytobrachion Ignotosaurus_fragilis 
	;

END;


BEGIN CHARACTERS;
	TITLE  'Matrix in file "Modified Peecook et al matrix_morphobank.nex"';
	DIMENSIONS  NCHAR=294;
	FORMAT DATATYPE = STANDARD GAP = - MISSING = ? SYMBOLS = "  0 1 2 3 4 5";
	CHARSTATELABELS 
		1 'Premaxilla, anterodorsal process (=nasal process), length' /  less_than_the_anteroposterior_length_of_the_premaxilla greater_than_the_anteroposterior_length_of_the_premaxilla,
		2 'Premaxilla, posterodorsal process (=maxillary process, = subnarial process), length' /  less_than_or_about_the_same_as_the_anteroposterior_length_of_the_premaxilla greater_than_the_anteroposterior_length_of_the_premaxilla,
		3 'Premaxilla, posterodorsal process (=maxillary process, = subnarial process)' /  'wide, plate-like' thin,
		4 'Premaxilla, posterodorsal process (=maxillary process, = subnarial process) 1' /  fits_between_the_nasal_and_the_maxilla_or_lies_on_the_anterodorsal_surface_of_the_maxilla overlaps_anterodorsal_surface_of_nasal 'vertical, strongly sutured to maxilla' fits_into_a_slot_in_the_nasal,
		5 'Premaxilla, posterodorsal process (=maxillary process, = subnarial process) 2' /  extends_posteriorly_to_the_external_naris restricted_to_the_ventral_border_of_the_external_naris,
		6 'Premaxillary teeth, number' /  3 4 5 6 State_4,
		7 'Premaxilla, teeth' /  present_along_entire_length_of_the_premaxilla absent_in_the_anterior_portion_of_the_premaxilla,
		8 'Premaxilla, narial fossa' /  absent_or_shallow expanded_in_the_anteroventral_corner_of_the_naris,
		9 'Premaxilla-maxilla, subnarial gap between the elements in lateral view' /  absent present,
		10 'Premaxilla-maxilla, subnarial foramen between the elements' /  absent present_and_the_border_of_the_foramen_is_present_on_both_the_maxilla_and_the_premaxilla present_and_the_border_of_the_foramen_is_present_on_the_maxilla_but_not_on_the_premaxilla present_and_the_border_of_the_foramen_is_present_on_the_premaxilla_but_not_on_the_maxilla,
		11 'Maxilla, facial portion anterior to anterior edge of antorbital fenestra' /  shorter_than_posterior_portion equal_in_length_or_longer_than_portion_posterior_to_anterior_edge_of_fenestra,
		12 'Maxillary teeth, posterior edge of posterior maxillary teeth' /  concave_or_straight convex,
		13 'Maxilla, posterior process' /  articulates_ventral_to_the_jugal articulates_into_a_slot_on_the_lateral_side_of_the_jugal,
		14 'Maxilla, interdental plates' /  separate fused,
		15 'Maxilla, buccal emargination separated from the ventral margin of the antorbital fossa' /  absent present,
		16 'Maxilla, anterodorsal margin' /  separated_from_the_external_naris_by_the_premaxilla borders_the_external_naris,
		17 'Maxilla, anterodorsal margin at the base of the dorsal process' /  convex_or_straight concave,
		18 Lateral_surface_of_the_maxilla /  smooth sharp_longitudinal_ridge_present bulbous_longitudinal_ridge_present,
		19 'Maxilla, posterior portion ventral to the antorbital fenestra' /  tapers_posteriorly has_a_similar_dorsoventral_depth_as_the_anterior_portion_ventral_to_the_antorbital_fenestra expands_dorsoventrally_at_the_posterior_margin_of_the_maxilla,
		20 'Maxilla, promaxillary foramen' /  absent present,
		21 'Maxilla, dorsal (=ascending) process' /  tapers_posterodorsally remains_the_same_width,
		22 'Antorbital fenestra, anterior margin' /  gently_rounded nearly_pointed,
		23 'Maxilla, palatal processes' /  do_not_meet_at_the_midline meet_at_the_midline meet_at_the_midline_and_expand_anteriorly_and_posteriorly,
		24 'Nasals, posterior portion at the midline' /  convex_or_flat concave,
		25 'Nasal, dorsolateral margin of the anterior portion (just posterodorsal to the external naris)' /  smoothly_rounded distinct_anteroposteriorly_ridge_on_the_lateral_edge,
		26 Nasal /  does_not_possess_a_posterolateral_process_that_envelops_part_of_the_anterior_ramus_of_the_lacrimal possesses_a_posterolateral_process_that_envelops_part_of_the_anterior_ramus_of_the_lacrimal,
		27 Nasal_1 /  does_not_form_part_of_the_dorsal_border_of_the_antorbital_fossa forms_part_of_the_dorsal_border_of_the_antorbital_fossa,
		28 Lacrimal /  does_not_fold_over_the_posterior_posterodorsal_part_of_the_antorbital_fenestra folds_over_the_posterior_posterodorsal_part_of_the_antorbital_fenestra,
		29 'Lacrimal, height' /  'significantly less than the height of the orbit, and usually fails to reach the ventral margin of the orbit' 'as high as the orbit, and contacts the jugal at the level of the ventral margin of the orbit',
		30 'Frontal, dorsal surface' /  flat with_longitudinal_ridge_along_midline,
		31 'Frontal, anterior portion' /  about_as_wide_as_the_orbital_margin_or_has_a_transversely_aligned_suture_with_the_nasal tapers_anteriorly_along_the_midline,
		32 Postfrontal /  present absent,
		33 Quadratojugal /  forms_less_than_80%_of_the_posterior_border_of_the_lower_temporal_fenestra more_than_80%_of_the_posterior_border_of_the_lower_temporal_fenestra,
		34 'Squamosal, posterior end' /  does_not_extend_posterior_to_the_head_of_the_quadrate extends_posterior_to_the_head_of_the_quadrate,
		35 Squamosal /  without_distinct_ridge_on_dorsal_surface_along_edge_of_supratemporal_fossa with_distinct_ridge_on_dorsal_surface_along_edge_of_supratemporal_fossa,
		36 'Squamosal, facet for the paroccipital process on the medial side of the posterior process' /  mediolaterally_thin rounded_and_thick,
		37 'Squamosal, ventral process' /  wider_than_one_quarter_of_its_length narrower_than_one_quarter_of_its_length,
		38 'Parietals, upper temporal fenestrae separated by' /  'broad, flat area' supratemporal_fossa_separated_by_a_mediolaterally_thin_strip_of_flat_bone 'has supratemporal fossa separated by a "sagittal crest" (which may be divided by interparietal suture)',
		39 'Postorbital, ventral termination of the ventral process' /  tapered blunt,
		40 'Postorbital-squamosal, contact' /  restricted_to_the_dorsal_margin_of_the_elements continues_ventrally_for_much_or_most_of_the_ventral_length_of_the_squamosal,
		41 Postorbital_bar /  composed_both_of_the_jugal_and_postorbital_in_nearly_equal_proportions composed_by_mostly_the_postorbital,
		42 'Jugal, anterior extent of the slot for the quadratojugal' /  well_posterior_of_the_posterior_edge_of_the_dorsal_process_of_the_jugal anterior_to_the_posterior_edge_of_the_dorsal_process_of_the_jugal,
		43 'Jugal, anterior process' /  participates_in_posterior_edge_of_antorbital_fenestra excluded_from_the_antorbital_fenestra_by_the_lacrimal_or_maxilla,
		44 'Jugal, posterior process' /  lies_dorsal_to_the_anterior_process_of_the_quadratojugal ventral_to_the_anterior_process_of_the_quadratojugal splits_the_anterior_process_of_the_quadratojugal is_split_by_the_anterior_process_of_the_quadratojugal,
		45 'Jugal, posterior termination' /  anterior_to_or_at_the_posterior_extent_of_the_lower_temporal_fenestra posterior_to_the_lower_temporal_fenestra,
		46 'Jugal, long axis of the body' /  nearly_horizontal anterodorsally_inclined,
		47 'Jugal, longitudinal ridge on the body' /  absent present_and_sharp rounded_and_broad rounded_and_restricted_to_a_bulbous_ridge,
		48 'Quadrate, head' /  partially_exposed_laterally completely_covered_by_the_squamosal,
		49 'Quadratojugal and quadrate, suture between the elements, foramen' /  present absent,
		50 'Quadrate, angled' /  posteroventrally_or_vertical anteroventrally,
		51 'Pterygoid-ectopterygoid, articulation' /  ectopterygoid_ventral_to_pterygoid ectopterygoid_dorsal_to_pterygoid,
		52 'Ectopterygoid, ventral recess' /  absent present,
		53 'Ectopterygoid, body' /  simply_arcs_anteriorly arcs_anterodorsally,
		54 Ectopterygoid /  'single-headed' 'double-headed',
		55 'Basipterygoid, processes directed' /  anteriorly_or_ventrally_at_their_distal_tips posteriorly_at_their_distal_tips,
		56 'Parabasisphenoid, foramina for entrance of cerebral branches of internal carotid artery into the braincase positioned on the surface' /  ventral posterolateral anterolateral,
		57 'Parabasisphenoid, plate' /  present_and_straight present_and_arched_anteriorly absent,
		58 'Parabaisphenoid, semilunar depression on the lateral surface of the basal tubera' /  present absent,
		59 'Parabasisphenoid, recess (=median pharyngeal recess of some authors = hemispherical sulcus = hemispherical fontanelle)' /  absent present,
		60 'Parabisisphenoid, anterior tympanic recess on the lateral side of the braincase' /  absent present,
		61 'Parabasisphenoid, between basal tubera and basipterygoid processes' /  approximately_as_wide_as_long_or_wider significantly_elongated_at_least_1.5_times_longer_than_wide,
		62 'Basioccipital, portion of the basal tubera' /  rounded_and_anteroposteriorly_elongated 'blade-like and anteroposteriorly shortened',
		63 'Opisthotic, paroccipital processes' /  no_or_slight_dorsal_and_ventral_expansion_distally markedly_expanded_dorsally_at_the_distal_ends,
		64 'Opisthotic, paroccipital processes 1' /  directed_laterally_or_dorsolaterally directed_ventrolaterally,
		65 'Opisthotic, ventral ramus' /  extends_further_laterally_or_about_the_same_as_lateralmost_edge_of_exoccipital_in_posterior_view covered_by_the_lateralmost_edge_of_exoccipital_in_posterior_view,
		66 'Exoccipital, relative positions of the exits of the hypoglossal nerve (XII)' /  aligned_in_a_near_anteroposteriorly_plane aligned_sub_vertically,
		67 'Exoccipital, lateral surface' /  without_subvertical_crest 'with clear crest lying anterior to both external foramina for hypoglossal nerve (XII)' 'with clear crest present anterior to the more posterior external foramina for hypoglossal nerve (XII)',
		68 Exocciptials /  meet_along_the_midline_on_the_floor_of_the_endocranial_cavity do_not_meet_along_the_midline_on_the_floor_of_the_endocranial_cavity,
		69 'Vestibule, medial wall' /  incompletely_ossified almost_completely_ossified,
		70 Lagena_cochlea_recess /  absent_or_short_and_strongly_tapered present_and_elongated_and_tubular,
		71 Supraoccipital /  excluded_from_dorsal_border_of_foramen_magnum_by_mediodorsal_midline_contact_between_opposite_exoccipitals contributes_to_border_of_foramen_magnum,
		72 'Supraoccipital, rugose ridge on the anterolateral edges' /  absent present,
		73 Foramen_for_trigeminal_nerve_and_middle_cerebral_vein /  combined_and_undivided at_least_partially_subdivided_by_prootic fully_divided,
		74 Foramen_or_groove_passing_above_and_into_the_dorsal_end_of_the_metotic_foramen /  absent present,
		75 Auricular_recess /  largely_restricted_to_prootic extends_onto_internal_surface_of_epiotic_supraoccipital,
		76 Skull_length /  less_than_50%_of_length_of_the_presacral_vertebral_column more_than_50%_of_length_of_the_presacral_vertebral_column,
		77 Skull_length_1 /  'longer than two-thirds of the femoral length' 'shorter than two-thirds of the femoral length',
		78 Antorbital_fossa /  restricted_to_the_lacrimal restricted_to_the_lacrimal_and_dorsal_process_of_the_maxilla 'present on the lacrimal, dorsal process of the maxilla and the dorsolateral margin of the posterior process of the maxilla (the ventral border of the antorbital fenestra)',
		79 'Post-temporal opening, size' /  equal_or_greater_than_half_the_diameter_of_the_foramen_magnum less_than_half_the_diameter_of_the_foramen_magnum_or_absent,
		80 'Orbit, shape' /  circular_or_elliptical 'tall and narrow (the "''keyhole-shaped orbit"''; maximum width is less than half the maximum height)' 'with distinct ventral point surrounded by V-shaped dorsal processes of jugal',
		81 Supratemporal_fossa /  absent_anterior_to_the_supratemporal_fenestra present_anterior_to_the_supratemporal_fenestra,
		82 'Postparietal(s)' /  present absent,
		83 'Palpebral(s)' /  absent present,
		84 Predentary /  absent present,
		85 'Anterior half of the dentary, position of the Meckelian groove' /  dorsoventral_center_of_the_dentary restricted_to_the_ventral_border,
		86 'Dentary, anterior extent of the Meckelian groove' /  ends_well_short_of_the_dentary_symphasis present_through_the_dentary_symphasis,
		87 'Dentary, dorsal margin of the anterior portion compared to the dorsal margin of the posterior portion of the dentary' /  'horizontal (about in the same plane)' ventrally_deflected dorsally_expanded,
		88 'Dentary, anterior extent' /  rounded tapers_to_a_sharp_point,
		89 Articular /  without_dorsomedial_projection_posterior_to_the_glenoid_fossa with_dorsomedial_projection_separated_from_glenoid_fossa_by_a_clear_concave_surface with_dorsomedial_projection_continuous_with_the_glenoid_fossa,
		90 'Articular, ventromedially directed process' /  absent present,
		91 'Articular, glenoid of the mandible located' /  at_the_dorsal_margin_of_the_dentary well_ventral_of_the_dorsal_margin_of_the_dentary,
		92 'Articular, foramen on the medial side' /  absent present_and_medial_to_the_glenoid,
		93 'Coranoid process, dorsally expanded' /  absent present,
		94 Mandibular_fenestra /  anteroposterior_length_more_than_maximum_depth_of_dentary_ramus_but_less_than_half_the_length_of_the_mandible greater_than_half_the_length_of_the_mandible 'reduced, anteroposterior length less than maximum depth of dentary ramus',
		95 'Splenial, foramen in the ventral part' /  absent present,
		96 Dentary_teeth /  present_along_entire_length_of_the_dentary absent_in_the_anterior_portion completely_absent,
		97 Dentition /  generally_homodont markedly_heterodont,
		98 'Tooth, serrations' /  absent 'present as small fine knife-like serrations' 'present and enlarged and coarser (lower density) = denticles',
		99 Extensive_planar_wear_facets_across_multiple_maxillary_dentary_teeth /  absent present,
		100 Medial_or_lateral_overlap_of_adjacent_crowns_in_maxillary_and_dentary_teeth /  absent present,
		101 'Tooth, crown' /  not_mesiodistally_expanded mesiodistally_expanded_above_root_in_cheek_teeth,
		102 'Moderately developed lingual expansion of crown (=cingulum) on maxillary dentary teeth' /  absent present,
		103 'Maxillary and dentary crowns, shape' /  'apicobasally tall and blade-like' apicobasally_short_and_subtriangular,
		104 'Tooth, implantation' /  teeth_fused_to_the_bone_of_attachment_at_the_base free_at_the_base_of_the_tooth,
		105 'Pterygoid, teeth, on palatal process' /  present absent,
		106 Postaxial_intercentra /  present absent,
		107 'Atlantal articulation facet in axial intercentrum, shape' /  'saddle-shaped' concave_with_upturned_lateral_borders,
		108 'Axis, dorsal margin of the neural spine' /  expanded_posterodorsally 'arcs dorsally, where the anterior portion height is equivalent to the posterior height',
		109 'Cervical vertebrae, 3-5 centrum length' /  'shorter or the same length as the mid-dorsal' 'longer than mid-dorsal',
		110 'Cervical vertebrae, deep recesses on the anterior face of the neural arch, lateral to the neural canal (=prechonos of Welles 1984)' /  absent present,
		111 'Third cervical vertebra, centrum length' /  subequal_to_the_axis_centrum longer_than_the_axis_centrum,
		112 'Anterior to middle cervical vertebrae, diapophysis and parapophysis' /  well_separated nearly_touching,
		113 'Anterior cervical vertebrae, neural spine, posterior portion ventral to the pozygapophysis' /  smooth_posteriorly_or_has_a_shallow_fossa with_a_deep_excavation_with_a_thin_bone_lamina_covering_the_anterior_extent_on_the_posterolateral_surface,
		114 Epipophyses /  'absent in post-axial anterior cervical vertebrae' 'present in post-axial anterior cervical vertebrae',
		115 Epipophyses_1 /  'absent in posterior cervical vertebrae (cervicals 6-9)' 'present in posterior cervical vertebrae (cervicals 6-9)',
		116 'Cervical vertebrae, pneumatic features (=pleurocoels) in the anterior portion of the centrum' /  absent present_as_deep_fossae present_as_foramina,
		117 'Cervical vertebrae, rimmed depression on the posterior part of the centrum' /  absent present,
		118 'Cervical vertebrae, middle portion of the ventral keel' /  dorsal_to_the_ventralmost_extent_of_the_centrum_rim ventral_to_the_centrum_rims,
		119 'Cervical vertebrae, distal end of neural spines' /  unexpanded laterally_expanded_in_the_middle_of_the_anteroposterior_length 'expanded anteriorly so that the spine table is triangular or heart-shaped in dorsal view',
		120 'Posterior cervical and or dorsal vertebrae, hyposphene-hypantrum accessory intervertebral articulations' /  absent present,
		121 Cervical_ribs /  slender_and_elongated short_and_stout,
		122 'Dorsal vertebrae, neural spine distal expansion' /  absent present_with_a_flat_dorsal_margin present_with_a_rounded_dorsal_margin,
		123 'Middle dorsal vertebrae, diapophyses and parapophyses' /  close_to_the_midline expand_laterally_where_both_diapophyses_and_parapophyses_originate_on_a_transverse_process,
		124 Sacral_centra /  separate 'co-ossified at the ventral edge',
		125 'Sacral vertebrae, prezygapophyses and postzygapophyses' /  separate 'co-ossified',
		126 'Primordial sacral one, sacral rib' /  'doesn''t or weakly articulates with anteriorly directed process (=preacetabular process) of the ilium' articulates_with_the_anteriorly_directed_process_of_the_ilium,
		127 'Sacral vertebrae, centra articular rims' /  present_in_sacrum nearly_obliterated,
		128 Primordial_trunk_vertebrae /  free_from_the_sacrum 'incorporated into the sacrum, with their ribs transverse processes articulating with the pelvis',
		129 Primordial_caudal_vertebrae /  free_from_the_sacrum 'incorporated into the sacrum, with their ribs transverse processes articulating with the pelvis',
		130 Insertion_of_a_sacral_vertebra_between_the_first_primordial_sacral_vertebra /  absent present,
		131 Sacral_ribs /  almost_entirely_restricted_to_a_single_sacral_vertebra shared_between_two_sacral_vertebrae,
		132 'First primordial sacral, articular surface of sacral rib' /  circular 'C- shaped in lateral view',
		133 'Middle caudal vertebrae, accessory laminar process on anterior face of neural spine' /  absent present,
		134 'Distal caudal vertebrae, prezygapophyses' /  not_elongated elongated_more_than_a_quarter_of_the_adjacent_centrum,
		135 'Forelimb-hindlimb length ratio' /  more_than_0.55 less_than_0.55,
		136 Clavicles /  present_and_unfused fused_into_a_furcula clavicles_absent,
		137 Interclavicle /  present absent,
		138 'Scapula, entire anterior margin' /  straight_convex_or_partially_concave markedly_concave,
		139 'Scapula, blade height versus distal width' /  less_than_3_times_distal_width more_than_3_times_distal_width,
		140 'Scapulocoracoid, anterior margin' /  distinct_notch_between_the_two_elements uninterrupted_edge_between_the_two_elements,
		141 Coracoid /  subcircular_in_lateral_view 'with post-glenoid process (notch ventral to glenoid)',
		142 'Coracoid, post-glenoid process' /  short elongate_and_expanded_posteriorly_only elongate_and_expanded_posteriorly_and_anteriorly,
		143 'Coracoid, posteroventral portion' /  smooth 'possesses a "swollen" tuber',
		144 'Glenoid, orientation' /  posterolaterally directed_posteroventrally,
		145 'Humerus, apex of deltopectoral crest situated at a point corresponding to' /  less_than_30%_down_the_length_of_the_humerus more_than_30%_down_the_length_of_the_humerus,
		146 'Humerus, length' /  longer_than_or_subequal_to_0.6_of_the_length_of_the_femur shorter_than_0.6_of_the_length_of_the_femur,
		147 'Humerus, proximal head' /  confined_to_the_proximal_surface posteriorly_expanded_and_hooked,
		148 'Humerus, proximal articular surface' /  continuous_with_the_deltopectoral_crest separated_by_a_gap_from_the_deltopectoral_crest,
		149 'Humerus, ectepicondylar flange' /  present absent,
		150 'Humerus, distal end width' /  narrower_or_equal_to_30%_of_humerus_length greater_than_30%_of_humerus_length,
		151 'Ulna, lateral tuber (=radius tuber) on the proximal portion' /  absent present,
		152 'Ulna, distal end in posterolateral view' /  rounded_and_convex squared_off_where_the_distal_surface_is_nearly_flat,
		153 'Ulna, distal end' /  'anteroposteriorly compressed or oval-shaped' with_anterior_expansion,
		154 'Radius, distal end' /  simply_convex shallow_longitudinal_groove_on_the_posterior_side,
		155 'Radius, length' /  longer_than_80%_of_humerus_length shorter_than_80%_of_humerus_length,
		156 Pteroid_bone /  absent present,
		157 Longest_metacarpal_Longest_metatarsal /  .5 '.5[state 1]',
		158 'Metacarpals, proximal ends' /  overlap abut_one_another_without_overlapping,
		159 'Manual length (measured as the average length of digits I"' /  accounts_for_less_than_0.3_of_the_total_length_of_humerus_plus_radius more_than_0.3_but_less_than_0.4_of_the_total_length_of_humerus_plus_radius more_than_0.4_of_the_total_length_of_humerus_plus_radius,
		160 Medialmost_distal_carpal /  subequal_other_distal_carpals significantly_larger_than_other_distal_carpals,
		161 Distal_carpal_V /  present absent,
		162 'Extensor pits on the proximodorsal portion of metacarpals I-III' /  absent_or_shallow_and_symmetrical deep_and_asymmetrical,
		163 'Metacarpal I, width at the middle of the shaft accounts for' /  less_than_0.35_of_the_total_length_of_the_bone more_than_0.35_of_the_total_length_of_the_bone,
		164 Digit_I_with_metacarpal /  longer_than_the_ungual subequal_or_shorter_than_the_ungual,
		165 'Manual digit I, first phalanx' /  'is not the longest non-ungual phalanx of the manus' 'is the longest non-ungual phalanx of the manus',
		166 'Metacarpal I, distal condyles' /  approximately_aligned_or_slightly_offset lateral_condyle_strongly_distally_expanded_relative_to_medial_condyle,
		167 Metacarpal_II /  shorter_than_metacarpal_III equal_to_or_longer_than_metacarpal_III,
		168 'Manual digits I-III' /  blunt_unguals_on_at_least_digits_II_and_III 'trenchant unguals on digits I-III',
		169 Manual_digit_IV /  five_phalanges four_phalanges three_or_two_phalanges one_phalanx,
		170 Metacarpal_IV /  present reduced_to_a_nubin_or_absent,
		171 'Metacarpal IV, shaft width' /  'about the same width than that of metacarpals I-III' 'significantly narrower than that of metacarpals I-III',
		172 Manual_digit_IV_length /  less_than_or_equal_to_50%_of_total_forelimb_length more_than_50%_of_total_forelimb_length,
		173 'Ilium, supra-acetabular crest (=supra-acetabular rim)' /  projects_laterally_or_ventrolaterally projects_ventrally,
		174 'Ilium, crest dorsal to the supra-acetabular crest' /  absent 'present and divides the anterior (=preacetabular) process from the posterior (=postacetabular) process' 'confluent with anterior extent of the anterior (=preacetabular) process of the ilium',
		175 'Ilium, anterior (=preacetabular, =cranial) process' /  short_and_does_not_extend_anterior_of_the_acetabulum long_and_extends_anterior_of_the_acetabulum 'sub-equal or longer than the posterior process of the ilium',
		176 'Ilium, orientation' /  'mainly vertically orientated (0-20o)' ventrolaterally_deflected_about_45o,
		177 'Ilium, distinct fossa present for the attachment of the m caudifemoralis brevis' /  absent present_as_a_embankment_on_the_lateral_side_of_the_posterior_portion_of_the_ilium present_as_a_deep_fossa_on_the_ventral_surface_of_postacetabular_part_of_the_ilium,
		178 'Ilium, ridge connecting the posterior portion of the supra-acetabular rim to the posterior portion of the ilium' /  absent present,
		179 'Ilium, ventral margin of the acetabulum' /  convex straight concave,
		180 'Ilium, acetabular antitrochanter' /  absent present,
		181 'Ilium, dorsal margin dorsal to the supra-acetabular rim' /  'rounded, or blade-like' flat,
		182 'Ilium, dorsal portion' /  'height about the same or shorter than the dorsal portion of the supra-acetabular rim to the pubis-ischium contact' 'expanded dorsally, height markedly taller than the dorsal portion of the supra-acetabular rim to the pubis-ischium contact',
		183 'Ilium, ischiadic peduncle orientation' /  mainly_vertical_in_lateral_aspect well_expanded_posteriorly_to_the_anterior_margin_of_the_postacetabular_embayment,
		184 'Pubis, length' /  less_than_70%_of_femoral_length more_than_70%_or_more_of_femoral_length,
		185 'Pubis, orientation' /  anteroventral 'rotated posteroventrally to lie alongside the ischium (opisthopubic)',
		186 'Pubis, prepubic process' /  'absent, anterior margin unexpanded' 'present, anterior margin expanded into a process',
		187 'Pubis, length 1' /  shorter_or_subequal_to_the_ischium longer_than_ischium,
		188 'Pubis, distal end' /  unexpanded 'expanded relative to the shaft (=pubis boot)',
		189 'Pubis, expanded distal margin' /  mediolaterally_thick_and_rounded mediolaterally_thin,
		190 'Pubis, expanded distal margin 1' /  shorter_than_33%_of_the_length_of_the_shaft_of_the_pubis greater_than_33%_of_the_length_of_the_shaft_of_the_pubis,
		191 Proximal_portion_of_the_pubis /  articular_surfaces_with_the_ilium_and_the_ischium_continuous articular_surfaces_with_the_ilium_and_the_ischium_separated_by_a_groove_or_gap,
		192 'Ischio-pubis contact' /  present_and_extended_ventrally present_and_reduced_to_a_thin_proximal_contact absent,
		193 'Pubis, pubic apron, proximal portion' /  similar_anteroposterior_thickness_as_the_rest_of_the_pubic_apron thickened_process,
		194 'Pubis, distal pubis mediolateral width' /  nearly_as_broad_as_proximal_width significantly_narrower_than_proximal_width mediolaterally_compressed_and_not_broader_than_anteroposteriorly_deep,
		195 'Ischium, medial contact with antimere' /  restricted_to_the_medial_edge extensive_contact_but_the_dorsal_margins_are_separated extensive_contact_and_the_dorsal_margins_contact_each_other,
		196 'Ischium, outline of the distal portion' /  'thin, plate-like' rounded_or_elliptical 'sub-triangular',
		197 'Ischium, distal portion' /  unexpanded 'expanded relative to the ischial shaft (=ischial boot)',
		198 'Ischium, obtrator process' /  confluent_with_the_pubic_peduncle offset_from_the_pubic_peduncle_by_a_notch,
		199 'Ischium, ventral margin' /  continuous_ventral_margin notch_present abrupt_change_in_angle_between_the_proximal_end_and_the_shaft,
		200 'Ischium, proximal articular surfaces' /  articular_surfaces_with_the_ilium_and_the_pubis_continuous articular_surfaces_with_the_ilium_and_the_pubis_continuous_but_separated_by_a_fossa articular_surfaces_with_the_ilium_and_the_pubis_separated_by_a_large_concave_surface,
		201 Ischium_length /  'about the same length or shorter than the dorsal margin of the iliac blade (minus the anterior process)' 'markedly longer than the dorsal margin of iliac blade (minus the anterior process)',
		202 'Tibia (or fibula)-femur length' /  femur_longer_or_about_the_same_length_as_the_tibia_fibula tibia_longer,
		203 'Femur, proximal portion, anteromedial tuber' /  absent small_and_rounded 'offset medially (or posteriorly) relative to the posteromedial tuber' 'large and "hooked" posteriorly',
		204 'Femur, proximal portion, posteromedial tuber' /  present_and_small present_and_largest_of_the_proximal_tubera absent,
		205 'Femur, proximal portion, anterolateral tuber' /  present_as_an_expansion 'absent, the anterolateral face is flat',
		206 'Femur, medial articular surface of the head in dorsal view' /  rounded flat_straight,
		207 'Femur, ventral to the proximal head' /  smooth_transition_from_the_femoral_shaft_to_the_head notch concave_emargination,
		208 'Femur, femoral head orientation (angle with respect to the transverse axis through the femoral condyles Parrish, 1986)' /  'anterior (60 - 90 degrees)' 'anteromedial (20 - 60 degrees)' 'medial (0 - 20 degrees)',
		209 'Femur, femoral head in medial and lateral views' /  rounded 'hook-shaped',
		210 'Femur, dorsolateral margin of the proximal portion' /  smooth 'sharp ridge (=dorsolateral trochanter of some)' 'rounded ridge (=dorsolateral trochanter of some)',
		211 'Femur, anterior trochanter (=M. iliofemoralis cranialis insertion)' /  absent present_and_forms_a_steep_margin_with_the_shaft_but_is_completely_connected_to_the_shaft present_and_forms_a_steep_margin_with_the_shaft_and_separated_from_the_shaft_by_a_marked_cleft,
		212 'Femur, medial articular facet of the proximal portion' /  rounded straight,
		213 'Femur, anterolateral side of the femoral head' /  'smooth, featureless' ventral_emargination_present,
		214 'Femur, anterior trochanter shelf proximal to the fourth trochanter (insertion site for the M. iliofemoralis externus)' /  absent present,
		215 'Femur, posterolateral portion (= fossa trochanterica, = posterolateral depression, facies antitrocharic articularis ) of the head' /  level_with_the_greater_trochanter ventrally_descended,
		216 'Femur, proximal surface' /  rounded_and_smooth transverse_groove_that_is_straight transverse_groove_that_is_curved,
		217 'Femur, fourth trochanter shape' /  'mound-like and rounded' a_sharp_flange 'absent, no distinct ridge for the attachment of the M. caudifemoralis',
		218 'Femur, fourth trochanter' /  'symmetrical, with distal and proximal margins forming similar low-angle slopes to the shaft' 'asymmetrical, with distal margin forming a steeper angle to the shaft',
		219 'Femur, angle between the lateral condyle and the crista tibiofibularis in distal view' /  obtuse about_a_right_angle,
		220 'Femur, medial condyle of the distal portion' /  tapers_to_a_point_on_the_medial_portion_in_distal_view smoothly_rounded_in_distal_view,
		221 'Femur, surface between the lateral condyle and crista tibiofibularis on the distal surface' /  smooth deep_groove,
		222 'Femur, bone wall thickness at or near mid-shaft' /  thickness_diameter_0.3 'thin; thickness diameter 0.2"' 'very thin; thickness diameter 0.2',
		223 'Femur, distal condyles of the femur divided posteriorly' /  less_than_1_4_the_length_of_the_shaft between_and_1_3_the_length_of_the_shaft,
		224 'Femur, anterior surface of the distal portion' /  smooth distinct_scar_orientated_mediolaterally,
		225 'Femur, crista tibiofibularis (fibular condyle of Sereno & Arcucci 1994)' /  smaller_or_equal_in_size_to_the_medial_condyle larger_than_the_medial_condyle,
		226 'Femur, anteromedial corner of the distal end' /  rounded squared_off_near_90o_or_acute_90o,
		227 'Tibia, proximal portion, cnemial crest' /  absent_or_just_a_slight_bump present_and_straight present_arcs_anterolaterally,
		228 'Tibia, proximal surface' /  flat_or_convex 'concave, the posterior condyles of the tibia are separated from the cnemial crest by a concave surface',
		229 'Tibia, proximal surface of the lateral condyle' /  simply_convex_or_flat depressed,
		230 'Tibia, lateral (fibular) condyle of the proximal portion' /  offset_anteriorly_from_the_medial_condyle level_with_the_medial_condyle_at_its_posterior_border,
		231 'Tibia, lateral margin of the lateral condyle of the proximal portion' /  rounded 'squared-off',
		232 'Tibia, lateral side of the proximal portion' /  smooth 'dorsoventrally oriented crest present (=fibular crest)',
		233 'Tibia, posterolateral flange of the distal portion' /  absent present_and_nearly_contacts_or_contacts_fibula present_and_extends_well_posterior_to_the_fibula,
		234 'Tibia, posterolateral margin of the distal end' /  straight_or_convex concave,
		235 'Tibia, posterior face of the distal end' /  rounded_surface distinct_proximodistally_oriented_ridge_present,
		236 'Tibia, posterior side of the distal portion' /  smooth_and_featureless dorsoventrally_oriented_groove_or_gap,
		237 'Tibia, lateral side of the distal portion' /  smooth_rounded proximodistally_oriented_groove,
		238 'Fibula, attachment site for the M. iliofibularis, location' /  near_the_proximal_portion near_the_mid_point_between_the_proximal_and_distal_ends,
		239 'Fibula, proximal end in proximal view' /  rounded_or_slightly_elliptical mediolaterally_compressed,
		240 'Fibula, anterior edge of the proximal portion' /  rounded tapers_to_a_point_and_arched_anteromedially,
		241 'Fibula, proximal portion in lateral view' /  symmetrical_or_nearly_symmetrical posterior_part_expanded_posteriorly,
		242 'Fibula, medial face of the distal portion' /  smooth banked_with_an_articular_facet_that_articulates_with_the_astragalus,
		243 'Fibula, distal end in lateral view' /  'angled anterodorsally (asymmetrical)' 'rounded or flat (symmetrical)',
		244 'Distal tarsal 4, transverse width' /  broader_than_distal_tarsal_3 subequal_to_distal_tarsal_3,
		245 'Distal tarsal 4, size of articular facet for metatarsal V' /  more_than_half_of_lateral_surface_of_distal_tarsal_4 less_than_half_of_lateral_surface_of_distal_tarsal_4,
		246 'Distal tarsal 4, posterior prong' /  blunt pointed,
		247 'Distal tarsal 4, medial side' /  without_a_distinct_medial_process_present_in_the_anteroposterior_middle_of_the_element with_a_distinct_medial_process_present_in_the_anteroposterior_middle_of_the_element,
		248 'Distal tarsal 4, proximal surface' /  flat 'distinct, proximally raised region on the posterior portion (=heel of Sereno and Arcucci 1993; 1994)',
		249 'Astragalus, dorsally expanded process on the posterolateral portion of the tibial facet' /  absent_or_poorly_expanded 'expanded into a distinct, raised process (=posterior ascending process of Sereno and Arcucci 1994)',
		250 'Astragalus, anterior ascending flange (anterior process)' /  absent present_and_less_than_the_height_of_the_dorsoventral_height_of_the_posterior_side_of_the_astragalus present_and_greater_than_the_height_of_the_dorsoventral_height_of_the_posterior_side_astragalus,
		251 'Astragalus, anterior hollow' /  shallow_depression reduced_to_a_foramen_or_absent,
		252 Articular_facet_for_the_astragalus_of_the_calcaneum_lies /  completely_medial_to_the_fibular_facet partially_ventral_to_the_fibular_facet,
		253 'Astragalus, proximal surface' /  lacks_a_marked_rimmed_and_elliptical_fossa_posterior_to_the_anterior_ascending_process possesses_a_marked_rimmed_and_elliptical_fossa_posterior_to_the_anterior_ascending_process,
		254 'Astragalus, anteromedial corner shape' /  obtuse acute,
		255 'Astragalus, proximal articular facet for fibula occupies' /  more_than_0.3_of_the_transverse_width less_than_0.3_of_the_transverse_width,
		256 'Astragalus, posterior groove' /  present absent,
		257 'Astragalus, tibial facet' /  concave_or_flat divided_into_posteromedial_and_anterolateral_basins,
		258 'Astragalus-calcaneum, ventral articular surface' /  flat_or_slightly_convex concavoconvex_with_concavity_on_calcaneum concavoconvex_with_concavity_on_astragalus,
		259 'Astragalus-calcaneum, articulation' /  free 'co-ossified',
		260 'Calcaneum, ventral articular surface for distal tarsal 4 and the distal end of the tuber' /  continuous simply_separated_by_a_clear_gap separated_by_a_gap_with_a_ventral_fossa,
		261 'Calcaneum, articular facets for the fibula and astragalus' /  connected_by_a_continuous_surface separated,
		262 'Calcaneum, calcaneal tuber' /  present absent,
		263 'Calcaneum, calcaneal tuber, distal end' /  rounded_and_unexpanded 'flared, dorsally and ventrally',
		264 'Calcaneum, calcaneal tuber, distal end 1' /  without_dorsoventrally_aligned_median_depression with_dorsoventrally_aligned_median_depression,
		265 'Calcaneum, calcaneal tuber, shaft proportions at the mid-shaft of the tuber' /  taller_than_broad about_the_same_or_broader_than_tall just_short_of_twice_the_mediolateral_width_of_the_fibular_facet,
		266 'Calcaneum, articular surface for the fibula' /  convex convex_and_hemicylindrical_shaped concave,
		267 'Calcaneum, shape' /  proximodistally_compressed_with_a_short_posterior_projection_and_medial_process 'transversely compressed, with the reduction of these projections',
		268 'Calcaneum, articular surfaces for fibula and distal tarsal IV' /  'separated by a non-articular surface' continuous,
		269 'Metatarsus, configuration' /  metatarsals_diverging_from_ankle 'compact metatarsus, with metatarsals II-IV tightly bunched (at least half of the length)',
		270 Longest_metatarsal /  shorter_than_50%_of_tibial_length longer_than_50%_of_tibial_length,
		271 'Metatarsals, midshaft diameters' /  'I and V subequal or greater than II-IV' 'I and V less than II-IV',
		272 Metatarsal_I /  reaches_the_proximal_surface_of_metatarsal_II does_not_reach_the_proximal_surface_of_metatarsal_II_and_attaches_onto_the_medial_side_of_metatarsal_II,
		273 'Metatarsal I, length, relative to length of metatarsal III' /  '0-84%' 85%_or_more,
		274 'Metatarsal III, proximal end' /  does_not_back_to_the_ventral_side_of_metatarsals_II_and_IV 'backs metatarsals II and IV posteroventrally, resulting in a T-shaped proximal profile',
		275 Metatarsal_III /  longer_than_metatarsal_II subequal_to_metatarsal_II,
		276 'Metatarsal IV, distal articulation surface' /  broader_than_deep_to_as_broad_as_deep deeper_than_broad,
		277 'Metatarsal IV, proximal portion, possesses an elongated lateral expansion that overlaps the anterior surface of metatarsal V' /  absent present,
		278 Metatarsal_IV_length /  longer_than_metatarsal_II subequal_or_shorter_than_to_metatarsal_II,
		279 'Metatarsal V, dorsal prominence separated from the proximal surface by a concave gap' /  absent present,
		280 'Metatarsal V, ''hooked'' proximal end' /  present 'absent, and articular face for distal tarsal 4 subparallel to shaft axis',
		281 'Metatarsal V, phalanges' /  'present and has "fully" developed first phalanx' 'present and has a "poorly" developed first phalanx' without_phalangies_and_tapers_to_a_point,
		282 Pedal_unguals /  'weakly mediolaterally compressed, rounded or triangular in cross-section' dorsolaterally_compressed 'strongly mediolaterally compressed, with a sharp dorsal keel',
		283 'Osteoderms, dorsal to the vertebral column' /  absent present,
		284 'Osteoderms, presacral, dorsal, anterior edge' /  straight_or_rounded with_distinct_anterior_process,
		285 'Osteoderms, presacral, paramedian' /  flat with_distinct_longitudinal_bend_near_lateral_edge,
		286 'Osteoderms, covering the appendages (=appendicular osteoderms), at least in part' /  absent present,
		287 'Presacral osteoderms, dimensions' /  'square shaped, about equal dimensions' longer_than_wide wider_than_long,
		288 Anterior_bar_located_on_the_anterior_edge_of_an_osteoderm /  absent present,
		289 Ventral_carapace_in_the_dorsal_area /  absent present,
		290 Gastralia /  form_extensive_ventral_basket_with_closely_packed_elements well_separated absent,
		291 'Ischium, cross-sectional shape of shaft' /  'dorsoventrally thin (sheet-like ischium)' 'sub-circular (shaft is rod-like)' 'mediolaterally thin (shaft is blade-like, slightly thicker dorsally)',
		292 'Dentition, tooth size in anterior portion of dentary' /  teeth_remain_relatively_same_size_throughout_anterior_portion_of_dentition 'teeth ^nsignificantly decrease in size anteriorly',
		293 'Dentition, orientation of anterior teeth' /  'long axis of the teeth, vertical' inclined_anteriorly,
		294 Longitudinal_ridge_on_lateral_surface_of_dentary /  Absent Present ; 
	MATRIX
	Erythrosuchus_africanus          01000200020000000000000000000000000000000010100000000010000000000000000000000101000000000000000001000001100000?000000000100000000000000??1000?001?000101?000?00??01??0???0000001000000000000??00000000000001000000000001??0000000000000000000010001000000000?00?0000000000?00000000001000?0????????000
	Euparkeria_capensis              01000000?000000000100000000000000100000000{0 1}00020000000101000000000000010000001000000000000010000010000010000000000000010010000000000000001000?00000010000000000??010?000?0000000000000000000??00000000000001000100000000000000000000000000000000?00000000000?0000000000010?00000000000000010100000?000
	Revueltosaurus_callenderi        0003020003011010012010100000001001010001101200200000001221100000?020?????0?002?001?0000000010000120000?11100000001000020111000000000000?01001010000000110110?0???000???0????0000000000000000??00000000000011000100000000000000000000100000010000100?00010000?0001101101021010?0000?00000??10012112?000
	Aetosaurus_ferratus              0000011000011?01102010?00?10000011010?011012002011000??22?1?0000??????1????002000110??21??1?0001010010?111?????????????????0?000000???0001?01010000000110110?00??00000???0000{0 1}0?00000000000???00?0000000001100010000000000000?00000?10?000010??0??0?????????????????1?1?21???????????0???210012112?000
	Arizonasaurus_babbitti           ???01??00?000001100000100????000?100000000?000200000001001100000000011?0010002?001?000001101000001000001110010?000000001000?11000100???0010?1010????????????????????????????01010020000?00111002111110001?1000010000000100100100?0????????????????????????????????????????????????????????0????????000
	Effigia_okeeffeae                100014?0?20?0??11100000000000011?000120010???000?1000002211010?????111??0?0002?001000?0100100102????????11??00?01?0?1101?0111111011?0110?00?1001??0?10?1?000100??00?000?????11200021010?0011110212210000??30100??0000011??11110000001?010001001010100001000??00011011?1?11?1000000110100?10??????0???0
	Batrachotomus_kuperferzellensis  ??0001010100100110000111101001100110011000?00020000001122110011000?011101110021101?00000110100000100000111000000000000211100010001001000010?101000000011110?????????????????01010000000100110001001010001010000100000001001100000000100000010100100??????0?1????110?101021?100000??00?10?2111?10?0?000
	Postosuchus_kirkpatricki         010001000101010002101111101001101110011100111031000001122110?110102011???1?0021111100020110100000100000111?????????000?1?00000000000??0??1011011001000111?00100??00???0??00001?10000000????????1??111000?01000010000000000110?000000100000010110110?????0001?0001102101111?1000000110110?0111?100??000
	Dromicosuchus_grallator          0001020011110000001001?1000011111110?1?10011102110????????????10???????????002?011?000?02101000001000001?1??????0??0000?1000?0000000?00201011111001110011?00100?10??????????01110000100?00????01?????????01000010000010000110?000000100000010010110?????00?1????11021011?1?11?00??????????11101000?000
	Eudimorphodon_ranzii             10?0?1000?0?0?01100000??0??0????0?????0?00000?0??1?????????????????????????10??0?100?000000?0?001?0000?101??1???0000000?10?00?????0?01000????110000110?0?001??????00000110?1001???0?00?00000??00??0?000001????????0?00??2?????0?0??????0???????????1?0???01??1????1?01?????11?001?1?0110000??????1?000
	Dimorphodon_macronyx             10??1200000???01100000?????00???010?0?00000??00??0?????????????????????????102?20?00??00??0?0??01?0000?1?1??1?1??????00?100?????????010??????110000110?????1?0???00000?110?1001?000100?00000??00????00000110000?00000000??01020000000?00?000?0??1??11000?01??101??1??1?????110001?01??1?000????????000
	Lagerpeton_chanarensis           ???????????????????????????????????????????????????????????????????????????????????????????????????????????????????????????000000000????????????????????????????????????????0000000000000000??000000000001111001100010?010010?0010100?000000001010111001101001011?1?01???201110000000001200???????0???
	Dromomeron_gregorii              ?????????????????????????????????????????????????????????????????????????????????????????????????????????????????????????????????????????????????????????????????????????????????????????????????????????1111001?0101010000111011110000000000???????????1???????1?????????????????????????????????????
	Dromomeron_romeri                ????????????????????????????????????????????????????????????????????????????????????????????????????????????????????????????????????????????????0?0100???????????????????????????????????????????????????1111001100010102?01110111100000000000101???????101001011???01???2?1??????????????0???????????
	Marasuchus_lilloensis            ??????????????????????????????????????????????????????02210000?010100??0??0??????????????????????????????1010?0000000000?00000000000000??1?????1000?101???0?????????????????0000000100000010??11000000011110000100100110000?0?00001000000000101010011001011001001?01000010011100000000012?0???????0???
	'Lewisuchus/Pseudolagosuchus'    ??????????010?0?0000?0??????????01?0??001????000?0101?0221010001?110???10??0?2?0???0?000???????00100000?11111?1?0000000?000000000000?????11010110?00????????????????????????02?0?010000100?0???101?????1?1100011?1100111?001??00001000001000101?10??????011001000?0?00001001??????????????0???????????
	Asilisaurus_kongwe               ????????????????????????????????????????????????00?????????????????????????0???????000110000???1010?1?10?11?10100000000100000000001000???1??1011000?10??00??????????????????02000010000?00?0???10?101001??100011011101110001?1100010000010001?1110??????011001000?01000010011??????1?????10???????1???
	Lutungutali_sitwensis            ?????????????00????0?0?????????????????????????????????????????????????????????????????????????????????0????????????????????????????????????????????????????????????????????02001010010?0??0???1??1??0011?1201110?11000110????1?????????????????????????01110110010?00???001??????????????????????2???
	Eucoelophysis_baldwini           ????????????????????????????????????????????????????????????????????????????????????10???????????20?1110????????????????????????????????????????????????????????????????????0000101000????????????????????12001??1110001?????1100010?100?????????????????????????????????????????????????????????????1
	Sacisaurus_agudoensis            ??????????010?00000000???????????????????????????????????????????????????????2?????0?101???????102001110?1???????????????????????????????1?????1????????????????????????????02?010?0000100?0??1???????????10011101110001000???100010010110001?????????????????????????????????????????????????????2110
	Silesaurus_opolensis             ??00020000010?000000001?000?000?0100100000?10020001??00021010000111001?1001002?00100112100100001010010101111100000000001000000000110000??110101100001010?000?00??0??????????0200101000010010??11011000011012011101110{0 1}01000101100010010110001011101?1???011001010?0?01???2011110?0010101210???????2000
	Pisanosaurus_mertii              ???????????1??1??0?????????????????????????????????????????????????????????0?????????000001?1200?2111111?1???0?0???0000????????????????????????????????????????????????????????0????????00?????????????2??????????????????01??0000?0000010001011101?????0110?111??0?01???21111???0?1??????0????????000
	Heterodontosaurus_tucki          01000001101101100000001000000011010002000003001000101?02210110001011???00??002101111?0{0 2}00010120{0 2}121001111110000001000000?211?0011100001?111?0?111001101000101100010000112000?210002100011110??01??10000211?0??????20?01011010?0000200001101??0110?111000?110?1?1??1?01?????111100?0101?1200??????2?000
	Lesothosaurus_dianosticus        0100030000110010000000100000001101000000000300001010100221010000?0?1??100??0021011111000001012000201101111??000001000000?01??0?111?0??1??110???1100?1000?01010???000?00??0000210102100011110??01??100002111000210120001011?100000020000020101?111??????001100111??0?01???2111110000101???00????????000
	Herrerasaurus_ischigualastensis  0100010101000000000000?0000100?10100000000030010001?1?02211100000??1??10???002101100??00000?00?0010000011110?01001100101?20000000001011?11?????111011010000011201100110130100200002100010011101101120002101010210210011011011?0000200100101010111011111001101111??0?01???201111000011101100????????000
	Eoraptor_lunensis                0100010112000?00010000?0011110?10100?0000013001000101?0?2?1?0?00???????????002?011000?00000????001?00?0101??0??001?0??0?0200000?000?0?1?110?0?11110110100010111??1001110??100200112?00110011???10011000?11??0??1?110?0???10????000{1 2}0010?1000101?1011111??1?0??1???0?0????2?111100001?1?1?00??????1?000
	Saturnalia_tupiniquim            ???????????????????????????11???????1???????????????????????????????????????1?????????0????????002001001?1?????0??100001?00000000001001??1000?111000111??010????????????????0200101100010011001100121002101000210210011111011?0000200001111010111011111001101111??0?01???201111000011101?00????????000
	Plateosaurus_engelhardti         1010120101010000101000100111100101001000000301000010100221010000001101?020?0121?1100101000110010020110011111001001100001000000001001000011000?111001111000101010101111112000020000210001001100110012100210100021021000111101100000200000111010111011111001101111??0?01???201101000011101100????????000
	Efraasia_minor                   ?010110101010000?00000100??11001?1001????00??1?000????02210100000011??10???012?01??000000?1?00?002001001?11?10?001100?01000000000001001?110?0?1110011110001010?01011?111?0000200002100010010??11001210021010002102100011110110000020000011101011101111100110?111??0?01???201101000011101100??????1?00?
	Tawa_hallae                      100000011?00010?000000100??110010100000001?30000?01?1002211?000000?11?10001002?011000000000?00?001000001?1111111111101010000000?000?011?111????111011010000011200?001101201002001120001100?110?101?1???2?1200022011000121001110000200110100010111011111001101111??0?01???211111000010101200??????1?000
	Coelophysis_bauri                101011011?000?010100001?010110010100100001130010?0101002211110001011???000?0021011000?00000?00?00100000111111111111110010001000111010111111?0?11110110100010112111001111301012102121111100111011?111110211200021021001121001110000210111111010111011101001100111??1?01???2111111010101012?0????0??1000
	Dilophosaurus_wetherelli         1010110?1?0001??0001001?0??11??101000??00113000000????022111000110110??02??002111?0000000100?010010000011110011111120001000000011101??1?111?1011110010100010112??1001111201012102121011100?110?10111111210200021?12000121001110?00210111211010111011101001100111??0?01???211111101010101200??????1?000
	Allosaurus_fragilis              101012010110?1001021001011111001010000000013000000111002211100011011??002??002111100000001000010010000011110101011120001000000011111111110101011110110100010112111101111?1??021020210111001101110211111210200022002000101001110000210111211010111011101002100111??0?01???211101100010101200??????1?000
	Velociraptor_mongoliensis        1010110100101?00000100100111100101001000000310000011100221?1001110111??0???0021011000000000?00100100000111?????????????10?01001111110?11101?1111100110100000012111000011?1??02102021011110111011?2001002102010220?20001010011100002101?12110?01?00?11???0210?111??1?01????11101100010101200??????1?000
	Kwanasaurus_williamparkeri       ??????????010000?010?01??????????????????????????????????????????????????????2??????1022???????1020(0 1)1110?????????????????????0???????????11????10?0010??????????????????????001010200?????????????????????1201110111000100001?101010010110000??????????????????????????????????????????????????????111
	Technosaurus_smalli              ????????????????????????????????????????????????????????????????????????????????????1???????????02?(0 1)1110?????????????????????????????????????????????????????????????????????????????????????????????????????????????????????????????????????????????????????????????????????????????????????????????0
	Soumyasaurus_aenigmaticus        ????????????????????????????????????????????????????????????????????????????????????10?????????????00010?????????????????????????????????????????????????????????????????????????????????????????????????????????????????????????????????????????????????????????????????????????????????????????????0
	Diodorus_scytobrachion           ????????????????????????????????????????????????????????????????????????????????????10??????????020?1010????????????????????????????????????????0?0010????????????????????????????????????????????????????12111?01?10?00100101000??????????????????????????????????????????????????????????????????111
	Ignotosaurus_fragilis            ????????????????????????????????????????????????????????????????????????????????????????????????????????????????????????????????????????????????????????????????????????????020020110101??????????????????????????????????????????????????????????????????????????????????????????????????????????????

;

END;
BEGIN ASSUMPTIONS;
	TYPESET * UNTITLED   =  unord:  1- 294;

END;

BEGIN CODONS;
	CODESET * UNTITLED   =  universal:  1- 294;


END;

BEGIN MESQUITECHARMODELS;
	ProbModelSet * UNTITLED   =  'Mk1 (est.)':  1- 294;
END;

Begin MESQUITE;
		MESQUITESCRIPTVERSION 2;
		TITLE AUTO;
		tell ProjectCoordinator;
		timeSaved 1561033233608;
		getEmployee #mesquite.minimal.ManageTaxa.ManageTaxa;
		tell It;
			setID 0 1254547121716550687;
			tell It;
				setDefaultOrder  5 9 17 23 29 43 53 55 59 72 75 69 80 87 72 80 74 75 79 80 81 79 89 83 84 84 86 87 88 89 90 91 92 93 34 35 36 37 38;
				attachments ;
			endTell;
		endTell;
		getEmployee #mesquite.charMatrices.ManageCharacters.ManageCharacters;
		tell It;
			setID 0 9107115520180487516;
			mqVersion 351;
			checksumv 0 3 1496067674 null  getNumChars 294 numChars 294 getNumTaxa 39 numTaxa 39   short true   bits 2305843009213693983   states 31   sumSquaresStatesOnly 18957.0 sumSquares -1.3835058055282158E19 longCompressibleToShort false usingShortMatrix true   NumFiles 1 NumMatrices 1;
			mqVersion;
		endTell;
		getWindow;
		tell It;
			suppress;
			setResourcesState false false 100;
			setPopoutState 400;
			setExplanationSize 0;
			setAnnotationSize 0;
			setFontIncAnnot 0;
			setFontIncExp 0;
			setSize 1601 754;
			setLocation 0 61;
			setFont SanSerif;
			setFontSize 10;
			getToolPalette;
			tell It;
			endTell;
			desuppress;
		endTell;
		getEmployee  #mesquite.charMatrices.BasicDataWindowCoord.BasicDataWindowCoord;
		tell It;
			showDataWindow #9107115520180487516 #mesquite.charMatrices.BasicDataWindowMaker.BasicDataWindowMaker;
			tell It;
				getWindow;
				tell It;
					setExplanationSize 30;
					setAnnotationSize 60;
					setFontIncAnnot 0;
					setFontIncExp 0;
					setSize 1501 642;
					setLocation 0 61;
					setFont SanSerif;
					setFontSize 10;
					getToolPalette;
					tell It;
						setTool mesquite.charMatrices.BasicDataWindowMaker.BasicDataWindow.ibeam;
					endTell;
					setActive;
					setTool mesquite.charMatrices.BasicDataWindowMaker.BasicDataWindow.ibeam;
					colorCells  #mesquite.charMatrices.NoColor.NoColor;
					colorRowNames  #mesquite.charMatrices.TaxonGroupColor.TaxonGroupColor;
					colorColumnNames  #mesquite.charMatrices.CharGroupColor.CharGroupColor;
					colorText  #mesquite.charMatrices.NoColor.NoColor;
					setBackground White;
					toggleShowNames off;
					toggleShowTaxonNames on;
					toggleTight off;
					toggleThinRows off;
					toggleShowChanges on;
					toggleSeparateLines off;
					toggleShowStates on;
					toggleAutoWCharNames on;
					toggleAutoTaxonNames off;
					toggleShowDefaultCharNames off;
					toggleConstrainCW on;
					setColumnWidth 16;
					toggleBirdsEye off;
					toggleShowPaleGrid off;
					toggleShowPaleCellColors off;
					toggleShowPaleExcluded off;
					togglePaleInapplicable on;
					toggleShowBoldCellText off;
					toggleAllowAutosize on;
					toggleColorsPanel on;
					toggleDiagonal on;
					setDiagonalHeight 80;
					toggleLinkedScrolling on;
					toggleScrollLinkedTables off;
					getInfoPanel;
					tell It;
						btspOpen true;
						apOpen true;
						fpOpen true;
					endTell;
					toggleInfoPanel on;
				endTell;
				showWindow;
				getEmployee #mesquite.charMatrices.AlterData.AlterData;
				tell It;
					toggleBySubmenus off;
				endTell;
				getEmployee #mesquite.charMatrices.ColorByState.ColorByState;
				tell It;
					setStateLimit 9;
					toggleUniformMaximum on;
				endTell;
				getEmployee #mesquite.charMatrices.ColorCells.ColorCells;
				tell It;
					setColor Dark Gray;
					removeColor on;
				endTell;
				getEmployee #mesquite.categ.StateNamesStrip.StateNamesStrip;
				tell It;
					showStrip off;
				endTell;
				getEmployee #mesquite.charMatrices.AnnotPanel.AnnotPanel;
				tell It;
					togglePanel off;
				endTell;
				getEmployee #mesquite.charMatrices.CharReferenceStrip.CharReferenceStrip;
				tell It;
					showStrip off;
				endTell;
				getEmployee #mesquite.charMatrices.QuickKeySelector.QuickKeySelector;
				tell It;
					autotabOff;
				endTell;
				getEmployee #mesquite.charMatrices.SelSummaryStrip.SelSummaryStrip;
				tell It;
					showStrip off;
				endTell;
				getEmployee #mesquite.categ.SmallStateNamesEditor.SmallStateNamesEditor;
				tell It;
					panelOpen true;
				endTell;
			endTell;
		endTell;
		endTell;
end;

Begin MESQUITE;
		MESQUITESCRIPTVERSION 2;
		TITLE AUTO;
		tell ProjectCoordinator;
		timeSaved 1561033233615;
		getEmployee #mesquite.minimal.ManageTaxa.ManageTaxa;
		tell It;
			setID 0 1254547121716550687;
			tell It;
				setDefaultOrder  5 9 17 23 29 43 53 55 59 72 75 69 80 87 72 80 74 75 79 80 81 79 89 83 84 84 86 87 88 89 90 91 92 93 34 35 36 37 38;
				attachments ;
			endTell;
		endTell;
		getEmployee #mesquite.charMatrices.ManageCharacters.ManageCharacters;
		tell It;
			setID 0 9107115520180487516;
			mqVersion 351;
			checksumv 0 3 1496067674 null  getNumChars 294 numChars 294 getNumTaxa 39 numTaxa 39   short true   bits 2305843009213693983   states 31   sumSquaresStatesOnly 18957.0 sumSquares -1.3835058055282158E19 longCompressibleToShort false usingShortMatrix true   NumFiles 1 NumMatrices 1;
			mqVersion;
		endTell;
		getWindow;
		tell It;
			suppress;
			setResourcesState false false 100;
			setPopoutState 400;
			setExplanationSize 0;
			setAnnotationSize 0;
			setFontIncAnnot 0;
			setFontIncExp 0;
			setSize 1601 754;
			setLocation 0 61;
			setFont SanSerif;
			setFontSize 10;
			getToolPalette;
			tell It;
			endTell;
			desuppress;
		endTell;
		getEmployee  #mesquite.charMatrices.BasicDataWindowCoord.BasicDataWindowCoord;
		tell It;
			showDataWindow #9107115520180487516 #mesquite.charMatrices.BasicDataWindowMaker.BasicDataWindowMaker;
			tell It;
				getWindow;
				tell It;
					setExplanationSize 30;
					setAnnotationSize 60;
					setFontIncAnnot 0;
					setFontIncExp 0;
					setSize 1501 642;
					setLocation 0 61;
					setFont SanSerif;
					setFontSize 10;
					getToolPalette;
					tell It;
						setTool mesquite.charMatrices.BasicDataWindowMaker.BasicDataWindow.ibeam;
					endTell;
					setActive;
					setTool mesquite.charMatrices.BasicDataWindowMaker.BasicDataWindow.ibeam;
					colorCells  #mesquite.charMatrices.NoColor.NoColor;
					colorRowNames  #mesquite.charMatrices.TaxonGroupColor.TaxonGroupColor;
					colorColumnNames  #mesquite.charMatrices.CharGroupColor.CharGroupColor;
					colorText  #mesquite.charMatrices.NoColor.NoColor;
					setBackground White;
					toggleShowNames off;
					toggleShowTaxonNames on;
					toggleTight off;
					toggleThinRows off;
					toggleShowChanges on;
					toggleSeparateLines off;
					toggleShowStates on;
					toggleAutoWCharNames on;
					toggleAutoTaxonNames off;
					toggleShowDefaultCharNames off;
					toggleConstrainCW on;
					setColumnWidth 16;
					toggleBirdsEye off;
					toggleShowPaleGrid off;
					toggleShowPaleCellColors off;
					toggleShowPaleExcluded off;
					togglePaleInapplicable on;
					toggleShowBoldCellText off;
					toggleAllowAutosize on;
					toggleColorsPanel on;
					toggleDiagonal on;
					setDiagonalHeight 80;
					toggleLinkedScrolling on;
					toggleScrollLinkedTables off;
					getInfoPanel;
					tell It;
						btspOpen true;
						apOpen true;
						fpOpen true;
					endTell;
					toggleInfoPanel on;
				endTell;
				showWindow;
				getEmployee #mesquite.charMatrices.AlterData.AlterData;
				tell It;
					toggleBySubmenus off;
				endTell;
				getEmployee #mesquite.charMatrices.ColorByState.ColorByState;
				tell It;
					setStateLimit 9;
					toggleUniformMaximum on;
				endTell;
				getEmployee #mesquite.charMatrices.ColorCells.ColorCells;
				tell It;
					setColor Dark Gray;
					removeColor on;
				endTell;
				getEmployee #mesquite.categ.StateNamesStrip.StateNamesStrip;
				tell It;
					showStrip off;
				endTell;
				getEmployee #mesquite.charMatrices.AnnotPanel.AnnotPanel;
				tell It;
					togglePanel off;
				endTell;
				getEmployee #mesquite.charMatrices.CharReferenceStrip.CharReferenceStrip;
				tell It;
					showStrip off;
				endTell;
				getEmployee #mesquite.charMatrices.QuickKeySelector.QuickKeySelector;
				tell It;
					autotabOff;
				endTell;
				getEmployee #mesquite.charMatrices.SelSummaryStrip.SelSummaryStrip;
				tell It;
					showStrip off;
				endTell;
				getEmployee #mesquite.categ.SmallStateNamesEditor.SmallStateNamesEditor;
				tell It;
					panelOpen true;
				endTell;
			endTell;
		endTell;
		endTell;
end;
